# Supplementary material for: Incident sarcopenia in hospitalized older people: A systematic review
Source: PLoS One. 2023 Aug 2;18(8):e0289379. doi: 10.1371/journal.pone.0289379 (PMC10395895; doi:10.1371/journal.pone.0289379)
Supplement: S1 Data — (XLSX) [file pone.0289379.s007.xlsx]

## Sheet: Study Details
		Location	Wards/Specialties	Diagnostic criteria	Type of study
1	Aarden_2021	Netherlands	Internal medicine, cardiology, geriatric	EWGSOP2	Cohort		longitudinal changes
2	ballesteros 2021	Spain	internal medicine	EWGSOP2	Cohort
3	Gade_2019	Denmark	medical	EWGSOP2	RCT			protein supp plus low intensity resistance training
4	Harada_2017b	Japan	Cardiac	AWGS	Intervention		cardiac rehab
5	Martone_2017	Italy	Geriatric/ Int Med	EWGSOP1	CSS		GLISTEN	incidence
6	Welch_2022	United Kingdom	Emergency surgey and medical	EWGSOP 2	Cohort

## Sheet: Study Population
			Sample size	Ctrl Grp/Placebo	Intervention Gp	Male	Female	Age	Number of centres	Diagnosis
1	Aarden_2021		343	NA	NA		0.493	79.3±6.6	6
		343 Total	343
2	ballesteros 2021		200	NA	NA	100 (50%)	100 (50%)	male: 76.9 (15.0), female: 73.9 (30.0) -median, IQR	1	The most frequent reasons for admission were cardiorespiratory (36.5%), di_x0002_gestive (19%), nephrological (9.5%), and oncological diseases (4.5%).
		200 Total	200
3	Gade_2019		148	49+26	51+22	22+26	51+49	73/75	3
		148 Total	148
4	Harada_2017b		322	232	comprehensive cardiac rehab programme	187	135	72±12 years	1	CVD patients
		322 Total	322
5	Martone_2017		394	NA	NA		51.9%, 340	81.0 ± 6.8	12
		394 Total	394
		Grand Total	1407
	Welch_2022		81	NA	NA	50	31	79.1+-6.6	1

## Sheet: Sarcopenic sample
	FOR CASE	Sarcopenia positive (n)	Male	female	Age	Ethnicity	fraily	Nutrition	BMI	Comorbidities	Polypharmacy	Others
1	Aarden_2021	45/283	28/163	17/156	NA	NA	NA	NA	NA	NA	NA	NA	looks at individual muscle parameter
2	ballesteros 2021
3	Gade_2019	20+18 in protein group, 20+17 in placebo group	NA	NA	NA	NA	NA	NA	NA	NA	NA	NA	compares proetin vs placebo, no data sarcopenia-specific
4	Harada_2017b	90		more female, 62% vs. 34%, p<0.0001	78±8 years vs 69±13 years, p<0.0001	NA	NA	NA	lower BMI values	symptomatic CHF 34% vs. 19%, p<0.005, CKD, DM, obesity, dyslipidemia	NA	NA
5	Martone_2017	227 at admission, plus 58 at discharge		NS, new sarc 29 (50.0)	S, new sarc 82.0 ± 7.2	NA	NA	NA	S new sarc: 25.0 ± 3.8		NS 6.0 ± 2.7	NA
6	Welch_2022	55% on admission	NA	NA	NA	NA	NA	NA	NA	NA	NA	NA

## Sheet: Sarcopenia measurement
		Time of diagnosis	Prevalence %	Muscle mass	Cut-off		Muscle strength		Muscle function		Repeat?	When repeat?	Repeated MM	Result	MS	Result	PP	Result	Other parameter	Result
1	Aarden_2021	within 48H	0.141	BIA	SMI adjusted for height		HGS		Chair stand vs gait speed		Y	D, 1m, 3m	BIA	significantly decreased from admission up to 3 months post-discharge -0.1 kg/m2 ; P =.03), worst at 1m	HGS	grip strength did not decrease significantly from acute hospitalization up to 3 months post-discharge -0.5 kg; P =.08), worst at 1m	Chair stand vs gait speed	chair stand increased significantly (+0.7 points; P <.001), Gait speed increased significantly (+0.9 points; P .00)
2	ballesteros 2021	within 48H	22.5% on admission, 52.3% on discharge	BIA	ALM using equation by scafoglieri et al., using resistance and reactance, adjusted for height		HGS		30s chair stand test		Y	One week, Discharge, 3 months	BIA		HGS		30s chair stand test		NA	NA
3	Gade_2019	within 72H of admission	0·032	BIA	Total LBM		HGS		4m walking speed, Chair stand test repeated at discharge, 12 weeks		Y	Discharge and 12 weeks only for CST
4	Harada_2017b	Admission	28	BIA	SMI		HGS		Gait speed		Y	Not mentioned	SMI	no change after ET, improve with lipophilic statin	HGS	improve with exercise training	Gait speed	improve with training	leg weight bearing indices	improve with exercise training
5	Martone_2017	Within 48H	on admission (34.7%, incidence of new sarc 14.7% from non sarc	BIA	SMI by Janssen		HGS		gait speed		Y	Discharge	BIA	NA	HGS	NA	Gait speed	NA	NA	14.7% sarcopenic at discharge
6	Welch_2022	Admission	0.55	BIA	SMM by Sergi and by Janssen		HGS		SPPB		Y	1 week	BIA	minimal mean difference (reduced)	HGS	minimal mean difference (reduced)	SPPB, gait speed	minimal mean difference (reduced)	NA	NA

## Sheet: Risk factors
		Stage of sarcopenia	Age	Gender	Polypharmacy	Frailty	Nutrition	Physical Activity	BMI	Comorbidities	Others	Biomarkers	Cognition
1	Aarden_2021	NA	NA	NA	NA	NA	NA	NA	NA	NA	NA	NA	NA
2	ballesteros 2021	NA	Higher in sarcopenia and sarcopenia overlap (median 81.5 (13.4) sarc, 81.0(11.1) in overlap, p<0.001	NS, p0.194	NA	NA	10.5% overlap of sarcopenia with DRM-GLIM	NA	NA	CCI higher in sarc and sarc overlap (sarc 5.0(2.0), overlap (4.0(4.0)), p<0.001	Katz index higher in sarc (median2.0(2.0)) and overlap (2.5(4.0), p<0.001	NA	NA
3	Gade_2019	NA	NA	NA	NA	NA	NA	NA	NA	NA	NA	NA	NA
4	Harada_2017b	NA	NS	more female 50 (31%)	NS	NA	Intervention	Intervention	Median, 20.2 _x0001_ 3.5, S	Hypertension, CKD, respiratory ds	NA	NA	NA
5	Martone_2017	NA	new sarc: mean age 82.0 ± 7.2 vs.79.2 ± 6.2 years, respectively; P < 0.01, OR 1.03 (0.98–1.09)	NS	NS	NA	NA	NA	S, new sarc: lower BMI (25.0 ± 3.8 kg/m2 vs. 27.6 ± 4.9 kg/m2, respectively; P < 0.001 (OR: 0.92; 95% CI 0.86–0.98	NA	ADL new sarc : greater impairments in daily activities (by means ADL score)	NS	new sarc lower cognitive performance (according to the SPMSQ score)
6	Welch_2022	NA	NA	NA	NA	NA	NA	NA	NA	NA	NA	NA	NA

## Sheet: Outcome
		Follow up	Mortality	Result	Inpt complications	Result	LOS	Result	Readmission	Result	Reduced function	Result	Reduced mobility	Result	QOL	Result	Other measures	Result
1	Aarden_2021	3m	NA	NA	NA	NA	NA	NA	NA	NA	NA	NA	NA	NA	NA	NA	NA	NA	*looks at individual muscle parameters as outcomes
2	ballesteros 2021
3	Gade_2019	higher in protein group, but causes unrelated	0·032	NA	NA	NA	NA	NA	NA	NA	NA	NA	NA	NA	NA	NA	NA	NA
4	Harada_2017b	NA	NA	NA	NA	NA	S	32 ± 23	NA	NA	NA	NA	NA	NA	NA	NA	NA	NA
5	Martone_2017	NA	NA	NA	NA	NA	S	5.4 ± 6.7 days in bed (P = 0.02), OR: 1.05; 95% CI 1.01–1.12	NA	NA	ADL score S	2.1 ± 2.3 0.001, OR 1.23 (1.01–1.49)	NA	NA	NA	NA	NA	NA
6	Welch_2022	NA	NA	NA	NA	NA	NA	NA	NA	NA	NA	NA	NA	NA	NA	NA	NA	NA
